# Supplementary material for: Kinematic characteristics of barefoot sprinting in habitually shod children
Source: PeerJ. 2018 Jul 13;6:e5188. doi: 10.7717/peerj.5188 (PMC6047502; doi:10.7717/peerj.5188)
Supplement: Data S1 [file peerj-06-5188-s001.xlsx]

## Sheet: Sheet1
Number	Sex	age	Height	Weight	FPS (shod):1-F, 2-M,3-R	FPS (barefoot)):1-F, 2-M,3-R	Step length (shod)	Step length (barefoot)	Step frequency (shod)	Step frequency (barefoot)	Sprint speeds (shod)	Sprint speeds (barefoot)	Contact time (shod)	Contact time (barefoot)	flight time (shod)	flight time (barefoot)	Distance from CG to foot (shod)	Distance from CG to foot (barefoot)	ankle joint angle of support leg at touchdown (shod)	ankle joint angle of support leg at touchdown (barefoot)	knee joint angle of support leg at touchdown (shod)	knee joint angle of support leg at touchdown (barefoot)	ankle joint angular velocity of support leg at touchdown (shod)	ankle joint angular velocity of support leg at touchdown (barefoot)	knee joint angular velocity of support leg at touchdown (shod)	knee joint angular velocity of support leg at touchdown (barefoot)	thigh angular velocity of recovery leg at touchdown (shod)	thigh angular velocity of recovery leg at touchdown (barefoot)	thigh angle of recovery leg at touchdown (shod)	thigh angle of recovery leg at touchdown (barefoot)	thigh angle of recovery leg at takeoff (shod)	thigh angle of recovery leg at takeoff (barefoot)	Range of motion of thigh of recovery leg during stance phase (shod)	Range of motion of thigh of recovery leg during stance phase (barefoot)
1	Girl	6	115	21	3	2	1.24713	1.17172	4.22535	4.34783	5.26956	5.09443	0.155	0.15	0.0816667	0.08	0.189878	0.146775	100.184	105.772	138.216	135.902	-71.0207	-347.457	-80.7689	-194.586	436.518	765.543	-28.247	1.3815	66.7174	69.7626	94.9645	68.3811
2	Girl	6	115	18	3	3	1.11132	1.01408	4.6875	4.83871	5.20933	4.90685	0.138333	0.115	0.075	0.0916667	0.241668	0.221777	94.1147	101.891	137.266	128.726	304.316	-8.78224	-117.452	-28.9575	456.397	460.481	-26.2116	-28.9224	65.7474	61.0464	91.959	89.9688
3	Boy	6	118	20	3	3	1.16055	1.15574	3.59281	3.68098	4.16963	4.25427	0.22	0.195	0.0583333	0.0766667	0.164801	0.158149	104.539	113.944	137.589	147.092	-145.219	-201.441	227.286	61.2116	478.265	615.936	-16.5583	-5.07914	50.7704	59.8302	67.3287	64.9093
4	Boy	6	122	22	2	2	1.21954	1.13148	4.02685	4	4.9109	4.52594	0.156667	0.146667	0.0916667	0.103333	0.236797	0.208479	105.015	109.218	138.463	143.479	57.0494	-98.1803	-105.839	-17.9825	491.972	642.152	-12.0417	-12.5688	67.0015	72.3094	79.0433	84.8782
5	Boy	6	110	18	2	1	1.13808	1.04767	3.84615	4.10959	4.37722	4.30548	0.151667	0.143333	0.108333	0.1	0.139625	0.323633	96.4501	93.127	119.542	147.778	-495.639	363.747	-424.164	-91.4557	615.079	465.045	-13.4933	-36.7938	71.0379	68.0916	84.5312	104.885
6	Girl	6	122	22	3	3	1.14756	0.899013	4.25532	4.02685	4.88324	3.62019	0.138333	0.156667	0.0966667	0.0916667	0.253573	0.163201	96.6179	107.392	144.141	133.677	209.318	-196.652	-369.589	-125.475	313.357	462.251	-22.9093	-13.3765	58.4672	55.4062	81.3765	68.7826
7	Boy	6	117	19	2	2	1.18661	0.996236	4.28571	4.34783	5.08549	4.83249	0.145	0.146667	0.0883333	0.09	0.265142	0.206865	92.7086	98.3324	143.438	145.429	288.772	4.81025	18.8517	-150.358	462.605	643.879	-19.4795	-4.55311	56.5703	63.6107	76.0498	68.1638
8	Boy	7	121.7	22.9	3	2	1.27437	1.08631	4.51128	4.87805	5.74902	5.29909	0.13	0.118333	0.0916667	0.0866667	0.175507	0.150174	95.7109	105.861	142.929	138.163	53.0802	-404.735	-204.118	-186.498	527.788	504.256	-9.46491	-2.46526	59.1539	60.5872	68.6188	63.0524
9	Girl	7	124	24	2	1	1.28746	1.28746	3.82166	3.84615	4.92021	4.95175	0.161667	0.148333	0.1	0.111667	0.266752	0.212538	93.3078	101.198	150.215	141.126	394.373	46.9814	133.822	-340.128	321.772	382.112	-16.7506	-8.02099	56.8568	52.038	73.6074	60.059
10	Girl	7	122	22	3	3	1.27803	1.11343	3.68098	4.16667	4.7044	4.63929	0.17	0.141667	0.101667	0.0983333	0.215888	0.165313	94.1942	98.6162	145.668	132.751	122.854	100.123	-211.323	47.4469	523.14	482.16	-9.13859	-13.6542	61.9762	54.6664	71.1148	68.3206
11	Girl	7	119	23	3	2	1.21959	1.07025	4.41176	4.47761	5.38053	4.79217	0.138333	0.15	0.0883333	0.0866667	0.23211	0.165085	97.5017	109.302	133.05	151.053	264.778	-244.501	265.429	33.6391	380.395	577.381	-17.9646	-4.32915	61.3874	57.1393	79.352	61.4685
12	Girl	7	122	23	3	3	1.20736	1.20651	3.79747	4.22535	4.58492	4.20945	0.146667	0.155	0.116667	0.0916667	0.237609	0.284578	104.285	113.324	136.255	145.368	215.362	-149.395	11.2452	-238.24	329.033	470.873	-34.419	-17.0235	49.0669	67.283	83.4859	84.3065
13	Boy	7	123	21	3	2	1.26182	1.2324	4.25532	4.05405	5.36946	4.89125	0.148333	0.131667	0.0866667	0.095	0.234518	0.202725	95.6303	100.259	141.717	149.727	225.033	92.7742	93.793	-2.42708	427.171	332.49	-18.8316	-17.1135	61.4453	57.8847	80.2769	74.9982
14	Girl	7	122	21.8	3	3	1.27333	1.07591	4.22535	4.87805	5.38026	5.54498	0.136667	0.133333	0.1	0.08	0.244481	0.27534	98.0183	100.631	145.265	140.117	187.947	-13.1895	121.064	-44.5642	376.423	492.74	-16.7021	-5.87482	62.4145	71.4604	79.1166	77.3352
15	Boy	7	123	22	3	2	1.25032	1.07591	4.34783	4.6875	4.83781	5.04333	0.155	0.133333	0.095	0.08	0.247219	0.229911	98.0013	93.4389	139.11	136.556	256.633	287.203	-39.5885	-52.2574	438.343	535.897	-13.6959	-5.19446	62.8015	68.7207	76.4974	73.9152
16	Boy	7	126	22	3	2	1.25032	1.20885	4	4.25532	5.00129	5.14404	0.155	0.145	0.095	0.09	0.222918	0.270288	88.6771	103.96	142.03	140.648	381.61	129.729	-69.2152	-71.3175	425.557	419.801	-14.1617	-12.5238	62.4776	62.4718	76.6393	74.9957
17	Girl	7	123	22	3	2	1.46245	1.40257	3.7037	3.72671	5.41648	5.22697	0.11	0.146667	0.16	0.121667	0.241941	0.189247	104.054	103.537	144.16	143.262	397.231	-176.332	405.166	-145.007	295.864	562.803	-24.485	-5.07825	60.0673	56.1327	84.5523	61.2109
18	Boy	7	117.1	20.7	3	3	1.20799	1.09111	3.97351	3.94737	4.79995	4.30702	0.156667	0.158333	0.095	0.095	0.241941	0.148507	104.054	102.315	144.16	142.553	397.231	-92.5822	405.166	-100.571	295.864	536.004	-24.485	-2.46722	60.0673	49.321	84.5523	51.7882
19	Girl	7	121	23	3	3	1.3143	1.44548	3.8961	3.27869	5.12063	4.73927	0.145	0.15	0.111667	0.155	0.275936	0.234545	100.713	96.6818	135.832	140.29	379.408	176.663	53.0284	-172.441	291.788	440.758	-38.8364	-10.5962	66.7677	59.1203	105.604	69.7165
20	Boy	7	124	22	3	3	1.39266	1.16186	4.31655	4.34783	6.01146	5.05157	0.15	0.143333	0.0816667	0.0866667	0.302263	0.185961	88.8993	98.1877	142.484	148.145	413.46	-77.3829	55.5105	-107.215	335.201	683.881	-24.3977	-7.37544	55.6347	63.549	80.0324	70.9244
21	Boy	8	125	25	1	1	1.28423	1.12015	4.28571	4.41176	5.50383	5.43705	0.153333	0.151667	0.08	0.0966667	0.261091	0.242698	104.094	103.513	144.275	148.693	141.37	34.0419	12.2093	-39.3196	245.229	327.662	-32.0556	-30.4118	59.8091	54.7736	91.8647	85.1854
22	Girl	8	123	23	3	3	1.25749	1.13672	3.84615	4.02685	4.83651	4.51066	0.156667	0.118333	0.103333	0.0866667	0.215493	0.185151	91.5348	104.5	135.225	141.217	116.833	-183.888	61.3467	30.676	472.238	458.967	-7.06989	-18.7205	56.8425	56.8258	63.9124	75.5463
23	Girl	8	119	23	3	2	1.24941	1.17	4.25532	4.8	5.31664	5.62594	0.148333	0.115	0.0866667	0.0933	0.225793	0.229775	102.268	102.745	129.405	147.82	160.875	-58.9156	119.649	-387.153	269.295	383.74	-24.1183	-23.102	51.2965	51.2329	75.4148	74.3349
24	Girl	8	128	21	3	2	1.38127	1.39004	3.5503	3.7037	4.90393	5.14831	0.16	0.148333	0.121667	0.121667	0.197351	0.20264	106.642	95.6282	137.738	133.963	-10.0364	-65.9924	195.264	-29.5592	580.253	465.041	-12.4458	-19.41	62.6678	50.2864	75.1137	69.6964
25	Boy	8	137	26.4	3	3	1.34192	1.1531	4.05405	4.16667	5.44022	4.80458	0.153333	0.161667	0.0933333	0.0783333	0.268443	0.21159	100.496	99.7723	138.321	146.627	333.843	-38.365	162.531	-156.844	229.073	564.106	-24.8127	-11.3146	55.2025	47.5557	80.0152	58.8704
26	Girl	8	122	23	1	1	1.39266	1.30591	3.92157	4.1958	5.46139	5.47934	0.146667	0.128333	0.108333	0.11	0.28144	0.183584	100.661	108.753	136.071	146.756	190.715	-92.4173	60.8337	-159.002	343.322	576.713	-33.0134	-11.176	54.1662	48.3302	87.1796	59.5062
27	Boy	8	120	23.1	2	2	1.23387	1.01725	4.16667	4.54545	5.14112	4.62387	0.138333	0.141667	0.101667	0.0783333	0.172253	0.223619	107.073	109.052	145.237	163.163	-7.48056	-40.2952	215.219	-68.7135	425.38	491.099	-0.69445	-11.9139	64.4597	45.8484	65.1541	57.7623
28	Boy	8	130	27	1	1	1.17862	1.12604	4.47761	4.37956	5.27741	4.93154	0.141667	0.145	0.0816667	0.0833333	0.23403	0.222843	101.265	98.0647	136.204	147.924	72.849	85.5551	70.1067	-96.0424	447.528	377.142	-9.06959	-17.0309	59.4607	49.4002	68.5303	66.4311
29	Boy	8	140	28	3	1	1.45465	1.43483	3.77358	3.77358	5.48926	5.41444	0.18	0.153333	0.085	0.111667	0.248902	0.245128	96.6168	102.029	140.455	139.499	221.139	-123.434	293.073	-69.3716	357.543	333.798	-29.0466	-27.6067	63.1943	54.0578	92.2409	81.6646
30	Boy	8	125	28	3	1	1.15849	1.07078	4.22535	4.8	4.89505	5.13974	0.136667	0.111667	0.1	0.0966667	0.222002	0.170283	107.476	105.214	148.193	148.749	102.715	-185.599	83.8042	-164.786	606.363	514.373	-2.77287	-2.16685	65.7312	55.7836	68.504	57.9504
31	Boy	8	140	30.4	3	1	1.63646	1.57576	3.48837	3.59281	5.70857	5.66142	0.161667	0.15	0.125	0.128333	0.292295	0.330434	97.367	100.979	142.828	155.184	152.864	174.502	276.425	-284.944	212.185	387.367	-16.2071	-13.6112	70.2328	57.6236	86.4398	71.2348
32	Boy	8	130	30	3	3	1.38063	1.33856	3.97351	4.13793	5.48595	5.53886	0.163333	0.158333	0.0883333	0.0833333	0.0626993	0.26415	96.0782	102.418	136.718	139.329	-387.618	-0.164369	-214.521	-33.3886	722.456	443.765	5.2491	-18.2966	67.1385	69.352	61.8894	87.6486
33	Boy	8	138	31	3	2	1.32158	1.36712	4.10959	4.10959	5.43115	5.61831	0.151667	0.145	0.0916667	0.0983333	0.196351	0.186503	107.77	97.5896	135.359	131.011	176.261	-164.289	80.5543	-171.098	373.144	347.584	-23.5599	-21.8364	53.9618	49.819	77.5217	71.6555
34	Boy	8	124	23	2	2	1.30009	1.19846	4.10959	4.31655	5.34284	5.17323	0.155	0.141667	0.0883333	0.09	0.276471	0.262185	104.179	105.533	161.262	149.004	406.317	43.3382	6.16935	-287.587	365.967	317.458	-14.7044	-22.1739	57.7144	51.2463	72.4188	73.4202
35	Boy	9	137	30	3	2	1.28632	1.41425	3.61446	3.59281	4.64935	5.08114	0.175	0.168333	0.101667	0.11	0.274876	0.303251	110.737	105.428	152.427	146.13	253.129	214.412	-31.467	-30.2582	453.589	428.619	-5.25747	-14.0328	67.1754	58.6956	72.4329	72.7284
36	Girl	9	131.9	27.8	1	3	1.29552	1.24947	4.08163	4.51128	5.28785	5.6367	0.155	0.14	0.09	0.0816667	0.277238	0.275463	93.8633	94.2626	138.255	130.989	141.685	218.222	-225.935	-75.8039	505.52	329.067	-4.50264	-19.3416	69.4326	59.6341	73.9353	78.9757
37	Boy	9	131	25	3	3	1.42967	1.44426	3.42857	3.57143	4.90173	5.15807	0.166667	0.158333	0.125	0.121667	0.267216	0.287445	97.1679	100.165	139.259	136.959	367.495	65.7668	204.469	-9.24225	440.111	384.803	-13.7299	-29.1453	56.978	58.5993	70.7079	87.7446
38	Girl	9	140	30	3	1	1.27389	1.28584	3.97351	4.08163	5.06182	5.24833	0.155	0.14	0.0966667	0.105	0.180113	0.167092	103.046	109.302	144.751	151.053	-28.807	-244.501	119.526	33.6391	564.76	577.381	-7.93129	-4.32915	59.6902	57.1393	67.6215	61.4685
39	Girl	9	136	28	2	1	1.48289	1.51031	3.72671	3.5503	5.52629	5.36203	0.161667	0.148333	0.106667	0.133333	0.201083	0.286534	109.125	113.324	142.475	145.368	74.0202	-149.395	-63.2781	-238.24	582.138	470.873	-5.05839	-17.0235	65.4105	67.283	70.4689	84.3065
40	Girl	9	137	31	1	1	1.41393	1.22775	4.34783	4.51128	6.14754	5.53874	0.126667	0.131667	0.103333	0.09	0.19451	0.2071	97.9199	100.259	139.627	149.727	-152.937	92.7742	-206.025	-2.42708	483.134	332.49	-11.2752	-17.1135	63.3928	57.8847	74.6679	74.9982
41	Boy	9	139.6	29	3	2	1.49443	1.12325	4.13793	4.6875	6.18385	5.26523	0.135	0.13	0.106667	0.0833333	0.304045	0.274823	91.0256	100.631	136.9	140.117	616.719	-13.1895	135.317	-44.5642	487.345	492.74	-10.9174	-5.87482	63.4697	71.4604	74.3871	77.3352
42	Boy	9	145	32	2	1	1.44876	1.41491	4.28571	4.37956	6.20896	6.1967	0.136667	0.13	0.0966667	0.0983333	0.228921	0.232306	99.2643	93.4389	132.954	136.556	147.694	287.203	-83.0907	-52.2574	447.883	535.897	-14.8009	-5.19446	65.5464	68.7207	80.3473	73.9152
43	Girl	9	130	21	3	1	1.19846	1.1461	4.37956	4.1958	5.24875	4.80883	0.15	0.138333	0.0783333	0.1	0.232451	0.306878	96.3595	102.24	141.501	140.661	126.027	201.714	73.5127	56.6478	601.596	351.011	-1.57358	-16.3096	72.1212	62.2711	73.6948	78.5807
44	Boy	9	135	27	3	2	1.2426	1.2186	4.61538	4.25532	5.73509	5.18553	0.133333	0.138333	0.0833333	0.0966667	0.315072	0.246349	95.4593	102.585	144.87	142.283	465.614	-51.5505	-228.44	-143.707	484.504	609.912	-13.6269	-7.9602	73.4113	64.7602	87.0382	72.7204
45	Girl	9	120.6	22.2	3	3	1.39899	1.40259	4.08163	4.13793	5.71018	5.80383	0.126667	0.118333	0.118333	0.123333	0.254572	0.189651	99.5275	103.537	133.473	143.262	250.054	-176.332	238.112	-145.007	420.433	562.803	-16.4528	-5.07825	62.4444	56.1327	78.8971	61.2109
46	Boy	9	135	28	2	2	1.66	1.52959	3.79747	4.10959	6.30378	6.28599	0.125	0.121667	0.138333	0.121667	0.269677	0.149457	101.233	102.315	142.691	142.553	235.279	-92.5822	149.789	-100.571	510.617	536.004	-9.31463	-2.46722	65.2756	49.321	74.5902	51.7882
47	Boy	9	140	39	3	2	1.50443	1.42765	3.79747	3.79747	5.71303	5.42146	0.155	0.161667	0.108333	0.101667	0.270435	0.237765	101.53	96.6818	151.455	140.29	307.948	176.663	46.1987	-172.441	391.354	440.758	-5.69428	-10.5962	65.9184	59.1203	71.6127	69.7165
48	Girl	9	138.6	33.3	3	3	1.56995	1.72434	4.02685	3.50877	6.32196	6.05032	0.121667	0.128333	0.126667	0.156667	0.198445	0.199577	106.075	101.682	134.067	137.107	-76.0017	-63.7556	177.453	30.1701	526.842	542.582	-9.33419	-14.7727	67.1179	56.1306	76.4521	70.9033
49	Boy	9	128	25	3	3	1.45026	1.44177	4.54545	4.44444	6.59208	6.40787	0.118333	0.108333	0.101667	0.116667	0.290718	0.272035	97.094	99.1941	147.543	137.653	206.671	58.0936	-110.477	-263.638	465.703	491.403	-22.6545	-15.8987	65.9705	67.3025	88.625	83.2012
50	Girl	10	134	27	3	3	1.47848	1.32802	4.25532	4.13793	6.29141	5.49525	0.141667	0.148333	0.0933333	0.0933333	0.207802	0.223364	102.926	99.0617	138.946	148.547	204.058	154.971	159.201	-95.4762	403.462	432.978	-14.268	-8.76191	61.927	53.4506	76.195	62.2125
51	Boy	10	140	27.9	3	2	1.37371	1.37222	4.22535	4.44444	5.80443	6.09875	0.145	0.13	0.0916667	0.095	0.204862	0.283307	105.215	104.134	149.124	148.195	-31.7142	192.591	106.635	11.5723	553.291	419.197	-17.4575	-22.284	54.1343	59.5584	71.5918	81.8424
52	Boy	10	125.9	25.9	3	3	1.38872	1.36778	4.37956	4.41176	6.08199	6.03432	0.123333	0.113333	0.105	0.113333	0.270253	0.257287	105.61	104.121	155.591	150.29	4.01768	87.2439	179.024	71.3637	527.018	364.207	-4.2152	-14.5714	62.2678	50.7584	66.483	65.3297
53	Girl	10	141	27	3	3	1.49757	1.54824	3.72671	3.8961	5.58102	6.03209	0.158333	0.141667	0.11	0.115	0.292051	0.243166	93.0364	96.1204	136.819	143.927	421.72	-47.1854	70.3512	-262.795	334.415	478.767	-17.8995	-13.1721	55.2732	62.0702	73.1726	75.2423
54	Girl	10	140	33	2	1	1.41397	1.34484	3.50877	3.52941	4.9613	4.74649	0.163333	0.161667	0.121667	0.121667	0.217418	0.175951	116.118	121.966	143.775	150.385	-4.43958	-449.198	-98.7724	-220.769	405.788	583.856	-34.0014	-17.7747	56.2504	62.0041	90.2519	79.7788
55	Girl	10	134	27	3	3	1.51318	1.41767	4.10959	4.37956	6.21855	6.20878	0.145	0.128333	0.0983333	0.1	0.199411	0.254036	110.611	105.502	146.725	146.245	105.902	-6.40794	-109.108	-232.653	417.605	437.684	-21.4695	-10.7014	58.5306	65.6774	80.0001	76.3788
56	Girl	10	144	31	3	2	1.55467	1.51357	3.8961	4	6.05716	6.05427	0.148333	0.133333	0.108333	0.116667	0.244842	0.185321	105.717	98.9597	144.493	136.531	297.849	-145.354	29.597	-120.876	333.449	337.922	-11.9956	-13.1829	61.5074	59.0133	73.503	72.1963
57	Boy	10	141.2	32	3	3	1.32319	1.37119	4.1958	4.25532	5.55185	5.83484	0.151667	0.138333	0.0866667	0.0966667	0.322795	0.230728	90.3467	98.6646	142.244	140.531	265.658	84.8164	-27.4467	-58.9896	443.611	538.98	-15.0097	2.04992	71.1285	66.5197	86.1382	64.4698
58	Girl	10	140.5	42	2	3	1.47035	1.46152	4.05405	3.77358	5.96088	5.51517	0.146667	0.146667	0.1	0.118333	0.259621	0.168593	99.1579	108.314	136.24	134.072	320.512	-335.831	23.7635	-230.22	431.58	524.867	-19.0747	-23.052	64.2306	59.9844	83.3053	83.0363
59	Girl	10	144	34.9	3	2	1.73257	1.23156	3.87097	3.87097	6.70673	4.76734	0.133333	0.133333	0.125	0.125	0.163614	0.289317	109.479	125.56	146.999	157.724	-200.776	-483.016	-168.459	-437.701	487.77	426.29	-9.63352	-40.439	50.599	47.7525	60.2325	88.1915
60	Girl	10	140	28	3	2	1.58019	1.61092	3.79747	4.02685	6.00073	6.48691	0.153333	0.128333	0.11	0.12	0.273883	0.340836	104.966	92.4275	146.205	136.977	127.799	81.9885	37.5051	563.153	299.075	271.636	-29.4832	-37.1351	49.7753	54.8241	79.2584	91.9592
61	Boy	10	144	37	3	1	1.57978	1.5214	3.65854	3.87097	5.7797	5.88927	0.153333	0.15	0.12	0.108333	0.336929	0.276413	108.388	102.907	148.787	146.76	192.28	34.2208	286.094	-62.8715	366.049	370.454	-20.4208	-6.65215	63.3608	55.3596	83.7817	62.0118
62	Girl	10	142.5	27	3	3	1.4643	1.4023	3.79747	3.2967	5.56065	4.62296	0.173333	0.186667	0.09	0.116667	0.209019	0.219	104.663	105.114	151.991	153.783	190.964	-33.689	-52.636	-266.292	473.924	458.545	-11.2056	-22.4414	53.749	51.1255	64.9546	73.5668
63	Girl	10	129.6	24	3	1	1.44596	1.38456	4.34783	4.54545	6.28678	6.29345	0.131667	0.116667	0.0983333	0.103333	0.257793	0.206789	93.74	102.642	144.403	142.078	246.259	-106.109	-109.886	-95.8135	496.05	459	-2.32993	-15.2606	65.6179	63.3424	67.9479	78.603
64	Girl	10	142.7	27	3	2	1.63688	1.45376	3.79747	3.94737	6.21598	5.73854	0.136667	0.143333	0.126667	0.11	0.285696	0.239479	110.405	98.9153	142.836	140.467	212.463	-64.8114	131.051	-97.394	424.257	557.207	-20.2888	-12.0013	61.1908	54.4002	81.4797	66.4014
65	Boy	10	142	37	3	1	1.59916	1.53019	4.1958	4.31655	6.70975	6.60512	0.13	0.123333	0.108333	0.108333	0.198335	0.197999	106.603	102.937	134.113	143.529	-30.2829	-183.388	-12.4568	-32.5526	446.789	459.575	-17.2596	-14.9353	58.1626	52.6581	75.4222	67.5934
66	Boy	10	134	31.7	3	3	1.26497	1.07083	3.68098	4.05405	4.65633	4.34121	0.158333	0.153333	0.113333	0.0933333	0.284733	0.232091	99.2293	98.9335	151.286	144.509	238.493	-6.17211	-242.767	-234.673	460.36	548.373	-14.4478	-19.6602	60.1578	61.1595	74.6056	80.8197
67	Boy	10	134	31	2	2	1.35595	1.21068	3.68098	4.37956	4.99121	5.30226	0.166667	0.143333	0.105	0.085	0.238801	0.205245	101.13	95.4551	144.952	134.501	45.6896	-86.7019	-184.933	-264.367	423.587	652.65	-24.7861	-17.3407	57.0238	57.8771	81.8099	75.2178
68	Girl	10	145	35	3	3	1.57718	1.53513	4.05405	4.13793	6.39398	6.35227	0.135	0.13	0.111667	0.111667	0.289147	0.233994	101.926	97.8303	154.343	150.686	334.595	98.6468	184.542	-69.202	258.372	414.083	-17.8802	-11.4562	58.6837	48.185	76.5639	59.6412
69	Girl	10	145	31	3	2	1.57635	1.55993	3.5503	3.65854	5.59651	5.70707	0.158333	0.148333	0.123333	0.125	0.190018	0.162622	113.905	112.329	148.943	148.846	-328.493	-272.758	44.5878	-15.2408	426.891	531.488	-20.7931	-17.1448	45.7919	48.1568	66.5849	65.3015
70	Boy	10	135	30	1	2	1.34745	1.29176	4.16667	4.31655	5.61436	5.57593	0.138333	0.125	0.101667	0.106667	0.187813	0.189823	104.765	100.506	140.706	143.676	-142.783	-36.8378	-78.1949	-144.913	465.916	368.37	-8.41663	-8.78648	58.9226	51.2527	67.3392	60.0391
71	Boy	10	145	35	3	3	1.23877	1.19637	4.41176	4.08163	5.46518	4.88315	0.136667	0.143333	0.09	0.101667	0.28356	0.253628	98.2342	97.206	146.828	140.581	226.088	64.6183	2.17241	-138.442	331.487	305.935	-15.9032	-13.7008	59.1356	52.3307	75.0388	66.0315
72	Boy	10	135	28.6	3	3	1.63948	1.30771	3.22581	4.16667	5.28864	5.44878	0.15	0.115	0.16	0.125	0.207005	0.249597	95.2002	98.6554	140.933	142.923	206.192	193.086	132.038	190.516	513.564	602.632	-11.8744	-12.438	61.1313	62.272	73.0057	74.71
73	Boy	10	140	31.4	2	1	1.59105	1.66184	4.16667	4.08163	6.62938	6.78303	0.145	0.105	0.095	0.14	0.180135	0.219785	106.603	110.994	136.988	150.645	-36.5192	-263.001	81.6888	-93.5512	538.774	627.114	-21.922	-18.8538	49.8815	48.3257	71.8035	67.1795
74	Boy	10	135	28.6	3	2	1.38869	1.43695	4.13793	4.05405	5.74629	5.82548	0.146667	0.138333	0.095	0.108333	0.214029	0.255601	102.564	95.782	139.957	142.326	-184.497	20.1245	-100.885	17.9322	480.239	505.211	-15.1805	-13.6207	58.5125	65.5328	73.693	79.1535
75	Girl	11	143	30	3	2	1.5686	1.46871	4.16667	4.51128	6.53584	6.62578	0.136667	0.133333	0.103333	0.0883333	0.283842	0.228332	100.402	103.471	136.228	138.516	68.0794	-171.892	50.4337	-180.714	361.913	496.8	-22.6219	-20.012	58.7831	56.7628	81.405	76.7748
76	Boy	11	132.7	25	3	3	1.48044	1.38074	4.16667	4.31655	6.16849	5.96002	0.141667	0.128333	0.0983333	0.103333	0.237208	0.210276	106.117	113.303	152.113	156.426	265.587	-92.8341	15.6041	-229.94	504.702	618.275	-19.6711	-8.7691	59.4186	55.6878	79.0896	64.4569
77	Girl	11	140	44	3	3	1.29801	1.21485	3.57143	3.72671	4.63575	4.52741	0.183333	0.161667	0.0966667	0.106667	0.324989	0.216643	100.279	105.949	148.989	145.294	201.816	-29.2418	-56.9369	-35.4299	394.789	655.878	-16.0968	-8.44294	59.2053	61.5735	75.3021	70.0164
78	Girl	11	149	34.1	3	2	1.73103	1.70483	3.59281	3.92157	6.21927	6.68562	0.128333	0.101667	0.15	0.153333	0.234872	0.196504	101.684	107.221	144.427	143.711	294.126	-283.901	2.85424	-176.341	501.574	439.677	-16.0832	-24.4228	56.8977	47.2109	72.9809	71.6337
79	Boy	11	146	34	3	3	1.55344	1.52297	4.51128	4.47761	7.00799	6.81925	0.0966667	0.12	0.125	0.103333	0.250725	0.257983	103.924	104.346	143.246	157.672	192.397	95.7783	233.945	-94.4524	338.719	427.063	-18.2101	-8.91532	62.3376	50.9097	80.5477	59.825
80	Boy	11	137	35	2	1	1.46406	1.31656	4.16667	4.72441	6.10025	6.21996	0.125	0.111667	0.115	0.1	0.226865	0.194319	106.767	102.518	152.28	146.771	167.821	-12.4153	-35.9787	-182.254	555.1	396.244	-20.1346	-13.8426	59.2737	54.1487	79.4083	67.9912
81	Girl	11	135	30	3	1	1.53688	1.51735	4.05405	3.94737	6.23058	5.98955	0.136667	0.12	0.11	0.133333	0.28059	0.243451	101.878	109.822	149.246	150.459	470.31	-26.1416	66.8651	-27.9778	434.409	409.759	-17.9099	-20.8464	65.8088	57.5943	83.7187	78.4408
82	Girl	11	160.5	49.7	3	2	1.87451	1.69025	3.52941	3.61446	6.61591	6.10933	0.138333	0.133333	0.145	0.143333	0.260777	0.279173	99.85	106.289	131.385	132.783	165.376	-304.702	213.693	-246.825	226.049	453.055	-27.5458	-20.4228	54.4827	63.2776	82.0285	83.7004
83	Boy	11	152	35	3	2	1.43717	1.48053	4.31655	4.25532	6.20362	6.30014	0.151667	0.13	0.08	0.105	0.249366	0.246638	99.6187	99.1652	136.735	146.375	232.633	7.29393	269.65	41.8973	466.838	535.542	-15.4662	-11.3301	60.8462	60.8489	76.3124	72.1791
84	Girl	11	152	35	1	1	1.58575	1.58517	3.63636	3.52941	5.76636	5.59473	0.16	0.15	0.115	0.133333	0.239171	0.180122	99.1868	118.367	146.975	143.226	229.978	-129.376	199.945	74.1864	363.967	609.365	-15.1104	-0.350496	56.8879	59.7299	71.9983	60.0804
85	Girl	11	148	34	1	1	1.75981	1.50225	3.125	3.48837	5.49942	5.2404	0.166667	0.163333	0.153333	0.123333	0.30015	0.255926	94.8624	104.965	151.318	144.513	211.358	37.6971	-98.4579	-199.012	313.766	402.225	-24.5556	-19.6988	53.2132	50.9713	77.7688	70.6701
86	Boy	11	152	35	3	1	1.55711	1.48839	4.10959	4.44444	6.39909	6.61507	0.146667	0.128333	0.0966667	0.0966667	0.263069	0.239108	104.533	96.8713	148.75	144.91	95.2149	29.1578	55.7016	-4.38073	471.999	526.722	-10.7641	-10.2489	66.188	71.724	76.952	81.9729
87	Girl	11	160.2	49.7	3	2	1.74882	1.66054	3.01508	3.48837	5.27284	5.79258	0.206667	0.15	0.125	0.136667	0.244061	0.133418	101.353	106.803	164.841	156.906	111.403	-171.062	-129.355	-171.565	401.519	597.62	-7.67133	0.0731549	48.6492	46.159	56.3206	46.0859
88	Boy	12	155	35	3	2	1.59852	1.44696	3.92157	4.1958	6.26869	6.07115	0.148333	0.126667	0.106667	0.111667	0.235739	0.299916	111.979	109.694	150.464	154.925	-132.244	-176.159	163.718	-148.964	397.653	484.279	-11.5226	-8.87508	58.4704	59.0946	69.9931	67.9696
89	Boy	12	157	35	3	3	1.43922	1.30651	3.59281	3.72671	5.17084	4.86898	0.178333	0.168333	0.1	0.1	0.259396	0.323072	121.879	107.861	154.972	159.014	-219.491	235.991	-153.056	-171.319	300.137	309.34	-10.5919	-24.1221	61.9963	61.1618	72.5882	85.2838
90	Boy	12	150	35	3	1	1.63778	1.55352	3.59281	3.84615	5.88422	5.97507	0.14	0.131667	0.138333	0.128333	0.296013	0.364726	95.7858	100.608	143.686	151.879	197.876	180.334	-165.017	-113.585	552.88	339.912	1.67236	-17.4436	66.546	57.9717	64.8736	75.4153
91	Boy	12	142	33	3	3	1.36804	1.32782	3.50877	4.37956	4.80014	5.81529	0.15	0.11	0.135	0.118333	0.250041	0.297676	104.738	108.274	150.141	148.54	264.741	-20.0509	49.6366	-280.03	385.689	352.333	-3.95214	-15.9319	71.105	64.51	75.0572	80.4418
92	Girl	12	156	41.2	1	1	1.63635	1.70342	3.92157	3.68098	6.41706	6.27027	0.141667	0.135	0.113333	0.136667	0.284363	0.258089	92.6977	94.5167	141.388	143.42	422.964	-64.2794	-9.49039	-242.374	508.69	397.744	-5.35384	-14.6547	54.7669	58.6975	60.1207	73.3522
93	Boy	12	163	53	3	3	1.678	1.80336	3.61446	3.50877	6.06508	6.3276	0.158333	0.148333	0.118333	0.136667	0.368456	0.282449	95.5543	107.852	161.336	147.186	459.468	-142.539	-159.171	-107.758	290.455	284.298	-15.8712	-21.9824	57.3244	59.4611	73.1956	81.4435
94	Boy	12	144	33	3	3	1.83763	1.54807	3.7037	4.51128	6.80603	6.98378	0.136667	0.11	0.133333	0.111667	0.272781	0.174906	104.221	110.851	152.546	148.074	143.716	-120.515	-21.7004	27.7356	527.513	663.909	-13.929	-6.01376	64.3591	63.8246	78.2881	69.8383
